# Supplementary material for: Multiple pulmonary cavities in an immunocompetent patient: a case report and literature review
Source: Front Med (Lausanne). 2024 Feb 27;11:1329381. doi: 10.3389/fmed.2024.1329381 (PMC10930033; doi:10.3389/fmed.2024.1329381)
Supplement: Supplementary file 1 [file Table_1.XLSX]

## Sheet: Sheet1
	Genus	Number of original sequences	Relative abundance	Species	Number of original sequences
	Legionella	17667	0.983	Legionella pneumophila	17667
	Candida	4	0.2667	Candida albicans	4
	Pneumocystis	2	0.1333	Pneumocystis jirovecii	2
	Neisseria	97	0.0054	Neisseria subflava	55
	Streptococcus	71	0.004	Streptococcus australis	25
	Tannerella	29	0.0016	Tannerella forsythia	27
	Rothia	21	0.0012	Rothia mucilaginosa	21
	Fusobacterium	19	0.0011	Fusobacterium nucleatum	18
	Parvimonas	15	0.0008	Parvimonas micra	15
