# Supplementary material for: Multiple pulmonary cavities in an immunocompetent patient: a case report and literature review
Source: Front Med (Lausanne). 2024 Feb 27;11:1329381. doi: 10.3389/fmed.2024.1329381 (PMC10930033; doi:10.3389/fmed.2024.1329381)
Supplement: Supplementary file 2 [file Table_2.XLSX]

## Sheet: Sheet1
	Case NO.	Gender	Age	Underlying condition/Immunosuppression factors	Imaging findings	Diagnosis mode	Therapeutic drugs	Serogroup	Treatment effect
	1	M	52	Good's syndrome; Methylprednisolone 60 mg daily for 2weeks	Bilateral pleural effusion with patchy shadows and consolidation; Pulmonary abscess and cavity formation	Blood mNGS; BALF and soft tissue specimens PCR	FQ, MA	N/D	Good response
	2	F	34	N/D	Interstitial inflammation with multiple lymphadenopathies	tNGS on thoracic lymph nodes specimen	FQ	N/D	Good response
	3	M	31	Smoking history	Consolidation of the right middle and lower lobe	Blood mNGS; Culture with BALF	GA, CP, FQ, AG	N/D	Good response
	4	F	34	Liver transplantation	Infiltration progressive cavitation	Urine serotype 1 antigen assay, tissue specimens culture	FQ	Ⅰ	Good response
	5	F	65	Breast cancer	Patchy consolidation	blood, sputum, and pleural effusion NGS	FQ	N/D	Good response
	6	F	39	SLE	Cavity, diffuse infiltration & abscess	Serotype 1 antigen assay	MA, LS	Ⅰ	Good response
	7	M	44	N/D	Alveolar infiltrates, cavitation	Postmortem Pus antigen analysis	BA, MA, AG	Ⅰ	Bad response
	8	M	31	N/D	Infiltrates	Postmortem tissue antigen analysis	BA, MA, AG, LS	N/D	Bad response
	9	F	39	Breast cancer	Infiltration, cavitation	Culture with BALF, Urine serotype 1 antigen assay	MA	Ⅰ	Good response
	10	M	10	Idiopathic thrombocytopaenia	Round-shaped inﬁltrates, segmental both-sided pneumonia, a central abcedation inside the inﬁltrate	BALF PCR& urine by a serotype 1 antigen assay	FQ	Ⅰ	Good response
	11	F	20	SLE	Patchy infiltrate	Lung tissue autopsy	AG, LS, BA	N/D	Bad response
	12	M	63	N/D	Extensive consolidation	BALF mNGS	FQ	N/D	Good response
	13	F	30	Idiopathic thrombocytopaenia, SLE	cavitation appeared in consolidation	tracheal aspirates DFA	MA, AG, BA	Ⅵ	Bad response
	14	M	45	Chronic myelogenous leukemia	Consolidation, with a abscess formation	Pus biopsy, urine serotype 1 antigen assay	CP, MA, LS	Ⅰ	Good response
