# Supplementary material for: Multiple pulmonary cavities in an immunocompetent patient: a case report and literature review
Source: Front Med (Lausanne). 2024 Feb 27;11:1329381. doi: 10.3389/fmed.2024.1329381 (PMC10930033; doi:10.3389/fmed.2024.1329381)
Supplement: Supplementary file 3 [file Table_3.XLSX]

## Sheet: Sheet1
		Medline	(legionnaires pneumonia) AND (abscess); (legionnaires pneumonia) AND (cavity); (legionnaires pneumonia) AND (Next-Generation Sequencing)
		Embase	('legionnaires pneumonia' OR (legionnaires AND ('pneumonia'/exp OR pneumonia))) AND ('abscess'/exp OR abscess); ('legionnaires pneumonia' OR (legionnaires AND ('pneumonia'/exp OR pneumonia))) AND cavity; ('legionnaires pneumonia' OR (legionnaires AND ('pneumonia'/exp OR pneumonia))) AND ('high throughput sequencing'/exp OR 'high throughput sequencing')
